# Supplementary material for: MARCHF8-mediated ubiquitination via TGFBI regulates NF-κB dependent inflammatory responses and ECM degradation in intervertebral disc degeneration
Source: PLoS One. 2025 Jan 3;20(1):e0314021. doi: 10.1371/journal.pone.0314021 (PMC11698339; doi:10.1371/journal.pone.0314021)
Supplement: S1 Table — This table summarizes the p-values and log2 fold changes of 14 overlapping genes between case and control samples in the GSE146904 and GSE34094 datasets. In GSE146904, gene expression levels are measured in RPKM, providing raw expression data that reflects the absolute abundance of transcripts. In contrast, the GSE34094 dataset presents log2-transformed normalized expression values, representing processed and scaled gene expression levels. By comparing these datasets, differences in gene expression trends can be observed, with statistical significance indicated by p-values and the magnitude of differential expression represented as log2 fold changes. This dual-dataset approach offers complementary insights into the gene expression profiles of degenerative disc cases and control samples. (XLSX) [file pone.0314021.s002.xlsx]

## Sheet: GSE146904
		Group	case	case	case	case	case	control	control	control	control	control
GeneID	pvalue	log2FoldChange	LumbarDiscNP_DH3_RPKM	LumbarDiscNP_DH4_RPKM	LumbarDiscNP_DH5_RPKM	LumbarDiscNP_DH1_RPKM	LumbarDiscNP_DH2_RPKM	LumbarDiscNP_DS1_RPKM	LumbarDiscNP_DS3_RPKM	LumbarDiscNP_DS4_RPKM	LumbarDiscNP_DS5_RPKM	LumbarDiscNP_DS2_RPKM
COL16A1	3.31e-06	2.51018	27.7876	10.9294	43.324	143.688	77.1551	6.94107	9.79779	4.49777	4.80781	10.2106
COL1A2	7.08e-05	2.06986	353.342	282.312	2203.09	1761.7	358.736	139.731	136.731	81.3173	255.521	217.186
COL3A1	0.00072	2.26094	491.668	83.0676	575.148	2183.45	460.024	162.266	237.6	52.2965	120.804	20.4659
COL5A1	0.00131	1.51045	25.8498	23.5581	56.5266	120.358	77.5934	24.5186	26.4017	7.76422	8.19253	12.1498
COL5A2	0.00343	1.20781	28.4019	36.6923	77.2985	125.44	48.2114	37.9534	27.4403	12.1915	22.0643	9.13957
COL6A1	3.46e-08	2.40541	119.861	113.808	187.339	621.132	297.924	42.9598	53.0591	26.4014	35.6474	27.4853
COL6A3	0.000938	2.10918	27.7971	7.35885	36.7931	148.037	29.3977	14.508	13.6779	5.71556	5.5673	1.97256
EFEMP2	0.00811	1.23235	39.094	45.5321	50.4677	65.9602	59.2208	12.3539	9.80558	15.1233	13.8799	30.688
FSTL1	0.00837	1.11298	37.8289	19.1774	94.9695	103.631	38.0755	28.2925	21.5776	17.8974	23.0694	8.13257
PCOLCE	0.000164	2.09411	96.7086	112.555	520.249	373.671	147.133	22.0433	22.6058	31.139	35.755	80.804
POSTN	1.75e-13	4.83895	173.891	29.9936	50.221	378.14	83.8373	4.88752	2.54165	4.85793	4.36818	0.829809
SERPINH1	7.82e-10	2.89706	81.7388	19.4367	104.595	203.599	73.2212	6.98818	7.4259	5.83521	11.4441	13.5871
SPARC	0.000723	1.25405	378.709	431.675	1831.86	1231.71	913.892	283.398	314.549	139.956	556.761	259.031
TGFBI	3.97e-07	2.1205	132.553	46.6088	170.555	323.549	109.683	34.3676	30.9088	23.6147	24.208	15.9986

## Sheet: GSE34095
		Group	Case	Case	Case	Control	Control	Control
Gene Symbol	pvalue	log2FoldChange	GSM841718	GSM841720	GSM841722	GSM841717	GSM841719	GSM841721
COL16A1	0.340868	-0.0394922	6.8881	6.89949	6.48177	7.01305	6.73561	7.08321
COL1A2	0.2406	0.0499433	11.2112	11.6128	11.4871	11.3281	10.5355	11.28
COL3A1	0.0393782	0.179422	9.2671	9.12398	9.2013	8.79609	7.38084	8.1887
COL5A1	0.480499	0.0249239	8.44393	8.99639	8.86547	8.55727	8.48801	8.80994
COL5A2	0.833567	0.0148285	8.05502	8.12763	9.03613	8.66011	7.91498	8.38579
COL6A1	0.354497	-0.0333685	8.34622	7.9799	8.12712	8.59844	8.08575	8.34123
COL6A3	0.311579	0.0491712	9.96851	9.89475	9.77309	10.08	9.12901	9.4343
EFEMP2	0.0914914	-0.0469754	8.786	8.48473	8.75062	8.94829	8.81442	9.11986
FSTL1	0.223728	0.0790643	10.7348	10.3124	10.2693	10.3373	9.17724	10.132
PCOLCE	0.260792	-0.0328462	8.92326	8.55321	8.66196	9.05272	8.98456	8.70308
POSTN	0.0156063	0.40632	9.97094	10.2835	9.08919	8.27627	7.20441	6.66043
SERPINH1	0.654112	-0.0279291	8.76278	9.95805	9.11622	9.21474	9.57077	9.59568
SPARC	0.0799127	0.0198435	10.3745	10.4175	10.2934	10.219	10.1368	10.3049
TGFBI	0.0475711	0.0909906	10.5945	11.3492	10.7837	10.3307	10.1142	10.2822
